# Supplementary material for: Discovery of Antimicrobial Peptides That Can Accelerate Culture Diagnostics of Slow-Growing Mycobacteria Including Mycobacterium tuberculosis
Source: Microorganisms. 2023 Sep 2;11(9):2225. doi: 10.3390/microorganisms11092225 (PMC10536189; doi:10.3390/microorganisms11092225)
Supplement: Supplementary file 1 [file microorganisms-11-02225-s001.zip]

Archive with 1 entries (1 files):
- microorganisms-2515233-supplementary.pdf
